# Supplementary material for: A Training System for Human Standing Stability Using Virtual Viscosity Fields
Source: Sensors (Basel). 2026 Mar 22;26(6):1985. doi: 10.3390/s26061985 (PMC13030371; doi:10.3390/s26061985)
Supplement: Supplementary file 1 [file sensors-26-01985-s001.zip]

Archive with 1 entries (1 files):
- sensors-4121320-supplementary.pdf
